# Supplementary material for: Simplifying Mitral Valve Repair with Novel Premeasured Chordal Loops
Source: J Clin Med. 2024 Nov 21;13(23):7029. doi: 10.3390/jcm13237029 (PMC11642386; doi:10.3390/jcm13237029)
Supplement: Supplementary file 1 [file jcm-13-07029-s001.zip]

Archive with 1 entries (1 files):
- jcm-3228997-supplementary.csv
