# Supplementary material for: Simplifying Mitral Valve Repair with Novel Premeasured Chordal Loops
Source: J Clin Med. 2024 Nov 21;13(23):7029. doi: 10.3390/jcm13237029 (PMC11642386; doi:10.3390/jcm13237029)
Supplement: Supplementary file 1 [file jcm-13-07029-s001.zip › jcm-3228997-supplementary.csv]

study_id	demog_sex	patient_demographics_complete	phx_nyha	phx_comorbidities___1	phx_comorbidities___2	phx_comorbidities___3	phx_comorbidities___4	phx_comorbidities___5	phx_comorbidities___6	phx_comorbidities___7	phx_cr	phx_egfr	phx_bmi	phx_euroscore	past_history_complete	preop_mvpath	preop_mr	preop_eroa	preop_mvflail___1	preop_mvflail___2	preop_mrjet	preop_pv	preop_mvgrad	preop_tr	preop_as	preop_pasp	preop_ef	preop_lvidd	preop_lvedv	preop_tte_complete	proc_dop	proc_surgeon	proc_status	proc_approach	proc_concomitant___1	proc_concomitant___2	proc_concomitant___3	proc_concomitant___4	proc_concomitant___5	proc_concomitant___6	proc_xc	proc_cpb	mvpath_annulus	mvpath_leaflet___1	mvpath_leaflet___2	mvpath_leaflet___3	mvpath_leaflet___4	mvpath_leaflet___5	mvpath_leaflet___6
1	1	2	3	0	0	0	0	0	0	0	123	61	23.5	0.67	2	1	4	NA	0	0	1	2	0	2	0	60	64	6.3	NA	2	12/5/2020	1	1	1	0	0	0	0	0	0	90	98	1	0	1	1	0	0	0
2	2	2	2	0	0	0	0	0	0	0	74	66	29.7	1.22	2	1	4	NA	0	1	1	3	0	3	0	66	66	5.3	NA	2	17/11/2020	1	1	1	0	0	0	0	0	0	80	94	0	0	1	1	0	0	0
3	1	2	3	0	0	0	0	0	0	0	124	59	25.4	0.92	2	1	4	NA	0	1	1	2	0	1	0	44	51	6.6	NA	2	3/1/2021	1	2	1	0	0	0	0	0	0	102	118	0	0	1	0	0	0	0
4	1	2	1	1	0	0	0	0	1	0	85	80	24.7	1.11	2	1	4	NA	0	0	1	2	0	2	0	NA	56	6.5	NA	2	2/2/2021	1	1	1	0	0	0	0	1	0	137	179	1	0	0	1	0	0	0
5	1	2	3	0	0	0	0	0	0	0	66	99	25.9	0.97	2	1	4	38	0	1	1	3	0	2	0	32	64	5.2	NA	2	21/9/2021	1	1	1	1	0	0	0	0	0	92	136	1	0	1	0	0	0	0
6	2	2	2	0	0	0	0	0	0	0	72	67	30.5	1.97	2	1	4	NA	0	0	2	3	0	2	0	33	41	4.9	NA	2	16/11/2021	1	1	1	1	0	0	0	0	1	78	100	1	0	1	0	0	0	0
7	1	2	1	0	0	0	0	0	0	0	76	85	25.7	0.77	2	1	4	NA	0	1	1	3	0	2	0	31	57	6	165	2	30/11/2021	1	1	1	1	0	0	0	0	0	97	119	1	0	0	1	0	0	0
8	2	2	4	1	0	0	0	0	0	0	83	59	27.64	5.79	2	1	4	NA	0	0	1	3	0	2	2	44	55	4.6	NA	2	10/1/2022	1	3	1	1	0	0	0	0	0	105	138	0	0	1	0	0	0	0
9	2	2	2	0	0	0	0	0	0	0	69	73	23.8	1.91	2	1	4	NA	0	1	1	3	0	2	0	36.2	60	5	NA	2	25/1/2022	1	1	1	1	0	0	0	0	0	90	109	0	0	1	1	0	0	0
10	1	2	3	0	0	0	0	0	1	0	94	73	25.35	0.8	2	1	4	NA	0	1	3	3	0	2	0	26	62	5.1	NA	2	21/3/2022	1	1	1	0	0	0	0	0	0	93	115	0	0	1	0	0	0	0
11	2	2	3	1	0	0	0	0	0	1	74	72	27.24	1.85	2	1	4	NA	0	0	1	3	0	2	0	26	56	5.2	NA	2	12/8/2022	1	1	1	1	1	0	0	0	0	154	181	0	0	1	1	0	0	0
12	1	2	3	1	0	0	0	0	0	0	96	59	22.6	2.75	2	1	4	60	0	1	1	3	0	3	2	42	67	5.5	173	2	16/8/2022	1	1	1	1	1	0	0	0	0	104	148	0	0	1	1	0	0	0
13	2	2	1	0	0	0	0	0	0	0	55	98	28.1	0.83	2	1	4	30	0	1	1	2	0	0	0	NA	50	5.5	100	2	3/9/2022	1	1	2	0	0	0	0	0	1	157	216	0	0	0	1	0	0	0
14	1	2	3	1	0	0	0	0	0	1	69	100	23.4	1.16	2	1	4	NA	0	1	1	3	0	0	0	NA	70	NA	NA	2	7/9/2022	2	1	1	1	1	0	0	0	0	204	227	0	0	1	1	0	0	0
15	2	2	2	0	0	0	0	0	0	1	87	88	27.6	1.19	2	1	4	NA	0	0	1	3	0	1	0	30	60	4.8	169	2	21/9/2022	2	1	1	1	0	0	0	0	0	82	113	0	0	1	0	0	0	0
16	1	2	2	1	0	0	0	0	0	1	74	85	24.9	0.9	2	1	4	36	0	1	1	1	0	1	1	NA	57	NA	169	2	8/11/2022	1	1	2	0	0	0	0	0	0	109	147	0	0	1	0	0	0	0
17	1	2	3	0	0	0	0	0	0	0	100	67	29.32	1.18	2	1	4	NA	0	0	2	1	0	2	0	30	55	5.5	197	2	22/11/2022	1	1	1	1	0	0	0	0	0	88	98	0	1	1	0	0	0	0
18	2	2	1	0	0	0	0	0	0	0	82	59	20.6	1.48	2	1	4	NA	0	0	1	2	0	2	0	35	52	4.8	113	2	10/1/2023	1	1	1	1	0	0	0	0	0	84	95	1	0	1	0	0	0	0
19	1	2	3	1	0	0	0	0	0	0	96	78	32.1	0.67	2	1	4	NA	0	0	1	2	0	1	0	26	65	5.8	236	2	28/2/2023	1	1	1	1	0	0	0	0	0	140	147	1	0	1	1	1	1	1
20	1	2	1	0	1	0	0	0	0	0	100	62	25.6	0.7	2	1	4	NA	0	1	1	3	0	1	1	NA	55	NA	NA	2	6/3/2023	1	1	1	0	0	0	0	0	0	66	83	0	0	0	1	0	0	0
21	1	2	1	1	0	0	0	0	0	0	93	71	26.2	0.69	2	1	4	NA	0	0	1	2	0	1	0	28	67	4.3	NA	2	21/3/2023	1	1	1	1	0	0	0	0	1	120	155	0	0	0	1	0	0	0
22	1	2	1	0	0	0	0	0	0	0	99	61	24.15	1.47	2	1	4	NA	0	1	1	3	0	2	2	52	58	5.3	NA	2	28/3/2023	1	1	1	1	0	0	0	0	0	78	92	0	0	1	1	0	0	0
23	2	2	2	0	0	0	0	0	0	0	65	84	22.1	1.88	2	1	4	NA	0	0	1	2	0	2	0	NA	35	NA	NA	2	4/5/2023	3	1	1	0	0	0	0	0	0	161	206	0	0	1	1	0	0	0
24	1	2	1	0	0	0	0	0	0	0	95	68	20.8	0.73	2	1	4	NA	0	0	1	3	0	2	2	55	56	4.9	130	2	8/6/2023	2	1	1	1	0	0	0	0	0	107	123	0	0	1	1	0	0	0
25	1	2	3	0	0	0	0	0	0	0	81	79	16.72	2.03	2	1	4	NA	0	0	1	1	0	3	0	47	57	4.7	NA	2	12/6/2023	1	1	1	1	0	0	1	0	0	111	133	0	0	1	0	0	0	0
26	1	2	2	0	0	0	0	0	0	0	102	66	26.6	0.89	2	1	4	NA	0	0	1	2	0	2	2	35	63	6.3	NA	2	15/6/2023	1	1	1	0	0	0	0	0	0	56	105	0	0	1	1	0	0	0
27	2	2	3	0	0	0	0	0	0	0	67	81	22.7	1.08	2	1	4	NA	0	0	2	2	0	2	0	NA	54	5.4	NA	2	29/6/2023	1	1	1	0	0	0	0	0	0	60	81	0	0	1	0	0	0	0
28	1	2	1	0	0	0	0	0	0	0	97	62	38.1	1.31	2	1	4	NA	0	0	2	1	0	1	2	25	49	6.3	NA	2	11/7/2023	1	1	1	0	0	0	0	0	0	103	117	1	0	1	1	0	0	0
29	1	2	1	0	0	0	0	0	0	0	94	84	26	0.69	2	1	4	NA	0	1	1	2	0	0	0	NA	60	4.9	173	2	1/8/2023	1	1	2	1	0	0	0	0	0	115	169	0	0	1	0	0	0	0
30	2	2	2	1	0	0	0	0	0	0	78	76	22.3	0.69	2	1	4	NA	0	0	2	2	0	0	1	22	57	NA	NA	2	21/8/2023	1	1	1	0	0	0	0	0	0	74	95	1	0	1	1	0	0	0
31	2	2	3	1	0	0	0	0	1	0	65	80	23.8	1.28	2	1	4	NA	0	0	1	1	0	2	0	36	57	5.7	114	2	3/10/2023	1	1	1	1	0	0	0	0	0	67	81	0	1	1	0	0	0	0
32	1	2	3	1	0	0	1	0	1	1	63	95	20.5	1.78	2	1	4	NA	0	0	1	2	0	3	2	36	59	5.1	127	2	10/10/2023	1	1	1	1	1	0	0	0	0	139	155	0	1	0	0	0	0	0
33	1	2	3	0	0	0	0	0	0	1	95	73	26.53	0.73	2	1	4	NA	0	1	1	3	0	1	0	23	54	5.6	157	2	9/11/2023	3	1	1	0	0	0	0	0	0	67	84	0	0	1	0	0	0	0
34	2	2	2	0	0	0	0	0	0	0	76	68	20.6	0.95	2	1	4	NA	0	1	1	3	0	3	0	30	58	4	74.7	2	14/11/2023	1	1	2	1	0	0	0	0	0	101	154	0	0	1	1	0	0	0
35	1	2	2	0	0	0	0	0	1	0	98	66	30	0.81	2	1	4	NA	0	0	2	1	0	2	1	25	52	4.3	NA	2	21/11/2023	2	1	1	1	0	0	0	0	0	87	108	0	0	1	0	0	0	0
36	1	2	1	0	0	0	0	0	0	0	80	99	21.9	0.5	2	1	4	NA	0	0	1	2	0	1	0	18	73	5.9	189	2	12/12/2023	1	1	2	1	0	0	0	0	0	126	178	0	0	1	0	0	0	0
37	1	2	2	1	1	0	0	0	0	1	91	70	29.7	2.11	2	1	4	NA	0	1	1	3	0	0	1	NA	39	6.6	147	2	14/12/2023	3	1	1	0	1	0	0	0	0	150	182	0	0	1	0	0	0	0
38	1	2	1	0	0	0	0	0	1	0	80	84	26.3	1.28	2	1	4	NA	0	0	1	2	0	2	0	26	58	5	142	2	19/12/2023	1	1	1	0	0	0	0	1	0	147	180	0	0	1	1	0	0	0
39	2	2	2	0	0	0	0	0	0	0	90	67	33.57	1.34	2	1	4	NA	0	1	1	3	0	1	0	76	62	6	144	2	29/1/2024	1	2	2	0	0	0	0	0	0	143	191	0	0	1	1	0	0	0
40	2	2	3	0	0	0	0	0	0	1	74	69	32	2.13	2	1	4	NA	1	0	3	3	0	2	2	25	57	NA	114	2	27/2/2024	1	1	1	1	1	0	0	0	0	119	134	0	0	1	1	0	0	0
[truncated: 113 more columns]
